# Supplementary material for: The Influence of Flame Retardants on Combustion of Glass Fiber-Reinforced Epoxy Resin
Source: Polymers (Basel). 2022 Aug 18;14(16):3379. doi: 10.3390/polym14163379 (PMC9416137; doi:10.3390/polym14163379)
Supplement: Supplementary file 1 [file polymers-14-03379-s001.zip]

Archive with 1 entries (1 files):
- polymers-1863570-supplementary.pdf
